# Supplementary material for: Spatial Overlap and Habitat Selection of Corvid Species in European Cities
Source: Animals (Basel). 2023 Mar 29;13(7):1192. doi: 10.3390/ani13071192 (PMC10093487; doi:10.3390/ani13071192)
Supplement: Supplementary file 1 [file animals-13-01192-s001.zip]

Archive with 2 entries (2 files):
- Supplementary_Material_Animals-2288877.pdf
- Supplementary_table_S2_Animals-2288877.xlsx
