# Supplementary material for: Spatial Overlap and Habitat Selection of Corvid Species in European Cities
Source: Animals (Basel). 2023 Mar 29;13(7):1192. doi: 10.3390/ani13071192 (PMC10093487; doi:10.3390/ani13071192)
Supplement: Supplementary file 1 [file animals-13-01192-s001.zip › Supplementary_table_S2_Animals-2288877.xlsx]

## Sheet: Carrion-Hooded Crow
Supplementary Table S2. Top models (defined by ∆ AICc < 4) describing the relationships between the presence/absence of the corvid species and the predictors. Models were run separately for the Carrion/Hooded Crow, Rook, Jackdaw, Eurasian Jay, and Eurasian Magpie.
model ranking	formula	AICc	∆ AICc	AICc weight	logLik	k*
1	Bare soil+Dogs+Grass+Pedestrians	940.793	0	0.0470788	-464.364	4
2	Bare soil+Bulding floor+Dogs+Grass+Pedestrians	941.141	0.348543	0.0395494	-463.527	5
3	Bare soil+Grass+Pedestrians	941.325	0.531775	0.0360871	-465.639	3
4	Bare soil+Bulding floor+Grass+Pedestrians	941.367	0.573816	0.0353364	-464.651	4
5	Bare soil+Dogs+Grass+Noise+Pedestrians	942.448	1.65528	0.0205772	-464.18	5
6	Bare soil+Cat+Dogs+Grass+Pedestrians	942.722	1.92925	0.017943	-464.317	5
7	Bare soil+Dogs+Grass+Pedestrians+Tree	942.798	2.00528	0.0172737	-464.355	5
8	Bare soil+Bush+Dogs+Grass+Pedestrians	942.806	2.01287	0.0172082	-464.359	5
9	Bare soil+Dogs+Grass+Light+Pedestrians	942.815	2.02191	0.0171306	-464.364	5
10	Bare soil+Bulding floor+Dogs+Grass+Noise+Pedestrians	942.841	2.04802	0.0169084	-463.364	6
11	Bare soil+Grass+Noise+Pedestrians	943.028	2.23492	0.0153999	-465.481	4
12	Bare soil+Bulding floor+Bush+Dogs+Grass+Pedestrians	943.097	2.30412	0.0148762	-463.492	6
13	Bare soil+Bulding floor+Cat+Dogs+Grass+Pedestrians	943.102	2.30896	0.0148402	-463.495	6
14	Bare soil+Bulding floor+Dogs+Grass+Light+Pedestrians	943.116	2.32342	0.0147333	-463.502	6
15	Bare soil+Bulding floor+Grass+Noise+Pedestrians	943.119	2.32604	0.014714	-464.516	5
16	Bare soil+Bulding floor+Dogs+Grass+Pedestrians+Tree	943.163	2.36966	0.0143966	-463.525	6
17	Bare soil+Bulding floor+Bush+Grass+Pedestrians	943.271	2.4781	0.0136368	-464.592	5
18	Bare soil+Bush+Grass+Pedestrians	943.316	2.52324	0.0133325	-465.625	4
19	Bare soil+Cat+Grass+Pedestrians	943.332	2.53931	0.0132258	-465.633	4
20	Bare soil+Grass+Light+Pedestrians	943.337	2.54435	0.0131925	-465.636	4
21	Bare soil+Grass+Pedestrians+Tree	943.342	2.54892	0.0131624	-465.638	4
22	Bare soil+Bulding floor+Grass+Light+Pedestrians	943.359	2.56652	0.0130471	-464.636	5
23	Bare soil+Bulding floor+Cat+Grass+Pedestrians	943.385	2.59192	0.0128824	-464.649	5
24	Bare soil+Bulding floor+Grass+Pedestrians+Tree	943.388	2.59525	0.012861	-464.65	5
25	Bare soil+Grass	943.92	3.12697	0.00985855	-467.944	2
26	Bare soil+Cat+Dogs+Grass+Noise+Pedestrians	944.405	3.61196	0.00773566	-464.146	6
27	Bare soil+Bush+Dogs+Grass+Noise+Pedestrians	944.461	3.66851	0.00752	-464.174	6
28	Bare soil+Dogs+Grass+Noise+Pedestrians+Tree	944.463	3.66984	0.00751501	-464.175	6
29	Bare soil+Dogs+Grass+Light+Noise+Pedestrians	944.472	3.67946	0.00747894	-464.18	6
30	Bare soil+Cat+Dogs+Grass+Pedestrians+Tree	944.732	3.93952	0.00656702	-464.31	6
31	Bare soil+Bush+Cat+Dogs+Grass+Pedestrians	944.733	3.94033	0.00656437	-464.31	6
32	Bare soil+Cat+Dogs+Grass+Light+Pedestrians	944.747	3.95412	0.00651928	-464.317	6
33	Bare soil+Bulding floor+Grass	944.784	3.99074	0.00640099	-467.368	3
*Number of model parameters

## Sheet: Rook
Supplementary Table S2. Top models (defined by ∆ AICc < 4) describing the relationships between the presence/absence of the corvid species and the predictors. Models were run separately for the Carrion/Hooded Crow, Rook, Jackdaw, Eurasian Jay, and Eurasian Magpie.
model ranking	formula	AICc	∆ AICc	AICc weight	logLik	k*
1	Bulding floor+Bush+Dogs+Grass+Tree	284.392	0	0.0170109	-135.152	5
2	Bulding floor+Bush+Grass+Tree	284.558	0.165479	0.0156601	-136.246	4
3	Bush+Dogs+Grass+Tree	284.952	0.559273	0.0128612	-136.443	4
4	Bush+Grass+Tree	285.094	0.701648	0.0119775	-137.524	3
5	Bare soil+Dogs+Grass+Tree	285.115	0.722593	0.0118527	-136.525	4
6	Dogs+Grass+Tree	285.188	0.795371	0.0114292	-137.57	3
7	Grass+Tree	285.254	0.861488	0.0110575	-138.611	2
8	Bare soil+Grass+Tree	285.276	0.883926	0.0109342	-137.615	3
9	Bush+Dogs+Grass+Light+Tree	285.36	0.967695	0.0104856	-135.636	5
10	Bare soil+Bush+Dogs+Grass+Tree	285.488	1.09609	0.00983363	-135.7	5
11	Bulding floor+Bush+Dogs+Grass	285.516	1.12403	0.00969723	-136.725	4
12	Bulding floor+Bush+Dogs+Grass+Light+Tree	285.534	1.14138	0.00961345	-134.711	6
13	Bush+Grass+Light+Tree	285.548	1.15519	0.00954729	-136.741	4
14	Bulding floor+Dogs+Grass+Tree	285.604	1.21188	0.0092805	-136.769	4
15	Bare soil+Bush+Grass+Tree	285.684	1.29192	0.00891643	-136.809	4
16	Bulding floor+Grass+Tree	285.687	1.29498	0.00890279	-137.82	3
17	Bulding floor+Bush+Grass+Light+Tree	285.702	1.30937	0.00883895	-135.807	5
18	Bulding floor+Bush+Grass	285.709	1.31666	0.00880681	-137.831	3
19	Bare soil+Bulding floor+Bush+Dogs+Grass+Tree	285.74	1.34711	0.00867372	-134.813	6
20	Bush+Dogs+Grass	285.874	1.4816	0.00810966	-137.914	3
21	Bare soil+Bulding floor+Bush+Grass+Tree	285.944	1.55159	0.00783077	-135.928	5
22	Dogs+Grass+Light+Tree	285.996	1.60363	0.00762965	-136.965	4
23	Bush+Grass	286.017	1.62424	0.00755142	-138.993	2
24	Grass+Light+Tree	286.093	1.70018	0.00727007	-138.023	3
25	Bulding floor+Bush+Grass+Pedestrians+Tree	286.123	1.73097	0.00715901	-136.018	5
26	Bare soil+Bulding floor+Dogs+Grass+Tree	286.147	1.75446	0.00707539	-136.03	5
27	Bush+Grass+Pedestrians+Tree	286.23	1.83786	0.00678644	-137.082	4
28	Bulding floor+Bush+Dogs+Grass+Pedestrians+Tree	286.255	1.86249	0.00670337	-135.071	6
29	Bare soil+Bulding floor+Grass+Tree	286.298	1.90543	0.00656098	-137.116	4
30	Bulding floor+Bush+Dogs+Grass+Noise+Tree	286.399	2.00694	0.00623628	-135.143	6
31	Bulding floor+Bush+Cat+Dogs+Grass+Tree	286.409	2.0163	0.00620716	-135.148	6
32	Bare soil+Bush+Dogs+Grass+Light+Tree	286.515	2.12234	0.00588663	-135.201	6
33	Bush+Dogs+Grass+Pedestrians+Tree	286.531	2.13894	0.00583798	-136.222	5
34	Bulding floor+Bush+Grass+Noise+Tree	286.55	2.15727	0.00578473	-136.231	5
35	Bare soil+Dogs+Grass+Light+Tree	286.568	2.17589	0.00573111	-136.24	5
36	Bulding floor+Bush+Cat+Grass+Tree	286.578	2.18534	0.00570409	-136.245	5
37	Bush+Dogs+Grass+Light	286.586	2.19317	0.00568182	-137.26	4
38	Grass+Pedestrians+Tree	286.684	2.29121	0.00541002	-138.318	3
39	Bare soil+Bush+Dogs+Grass	286.685	2.29223	0.00540725	-137.31	4
40	Bare soil+Grass+Light+Tree	286.719	2.3267	0.00531484	-137.327	4
41	Bare soil+Bush+Grass+Light+Tree	286.723	2.33084	0.00530386	-136.318	5
42	Bush+Grass+Light	286.81	2.4173	0.00507946	-138.381	3
43	Bulding floor+Bush+Dogs+Grass+Light	286.824	2.43189	0.00504254	-136.368	5
44	Bulding floor+Dogs+Grass+Light+Tree	286.914	2.52179	0.00482089	-136.413	5
45	Bare soil+Bush+Grass	286.928	2.5357	0.00478749	-138.441	3
46	Dogs+Grass+Pedestrians+Tree	286.942	2.54939	0.00475482	-137.438	4
47	Bush+Cat+Dogs+Grass+Tree	286.972	2.57922	0.00468444	-136.442	5
48	Bush+Dogs+Grass+Noise+Tree	286.985	2.5926	0.0046532	-136.449	5
49	Bulding floor+Grass+Light+Tree	286.986	2.5935	0.0046511	-137.46	4
50	Bare soil+Bulding floor+Bush+Dogs+Grass	287.004	2.61167	0.00460903	-136.458	5
51	Bush+Grass+Pedestrians	287.006	2.61377	0.0046042	-138.48	3
52	Bush+Grass+Light+Pedestrians+Tree	287.028	2.63513	0.00455529	-136.47	5
53	Bare soil+Grass+Pedestrians+Tree	287.034	2.64137	0.00454109	-137.484	4
54	Bulding floor+Bush+Grass+Light	287.038	2.64577	0.00453113	-137.486	4
55	Bare soil+Dogs+Grass+Pedestrians+Tree	287.075	2.68287	0.00444784	-136.494	5
56	Bare soil+Dogs+Grass+Noise+Tree	287.103	2.71041	0.00438701	-136.508	5
57	Bush+Grass+Noise+Tree	287.109	2.71696	0.00437268	-137.522	4
58	Bush+Cat+Grass+Tree	287.11	2.71794	0.00437054	-137.522	4
59	Bare soil+Cat+Dogs+Grass+Tree	287.118	2.72554	0.00435396	-136.515	5
60	Bulding floor+Bush+Grass+Pedestrians	287.119	2.72637	0.00435215	-137.527	4
61	Bare soil+Bulding floor+Bush+Dogs+Grass+Light+Tree	287.143	2.75041	0.00430014	-134.501	7
62	Bush+Dogs+Grass+Light+Pedestrians+Tree	287.151	2.75901	0.0042817	-135.519	6
63	Cat+Dogs+Grass+Tree	287.177	2.78429	0.00422792	-137.556	4
64	Dogs+Grass+Noise+Tree	287.18	2.78721	0.00422176	-137.557	4
65	Bare soil+Grass+Noise+Tree	287.215	2.82237	0.00414817	-137.575	4
66	Bare soil+Bush+Grass+Pedestrians+Tree	287.217	2.82425	0.00414428	-136.565	5
67	Bare soil+Bulding floor+Bush+Grass	287.253	2.86018	0.0040705	-137.594	4
68	Cat+Grass+Tree	287.254	2.86138	0.00406805	-138.603	3
69	Grass+Noise+Tree	287.269	2.87628	0.00403785	-138.611	3
70	Bare soil+Cat+Grass+Tree	287.283	2.89072	0.00400881	-137.609	4
71	Bulding floor+Bush+Dogs+Grass+Pedestrians	287.301	2.9091	0.00397215	-136.607	5
72	Bare soil+Bulding floor+Bush+Grass+Light+Tree	287.326	2.93372	0.00392355	-135.607	6
73	Bare soil+Bush+Dogs+Grass+Pedestrians+Tree	287.327	2.93464	0.00392174	-135.607	6
74	Bush+Dogs+Grass+Pedestrians	287.364	2.97187	0.00384941	-137.649	4
75	Bush+Dogs+Grass+Light+Noise+Tree	287.372	2.97953	0.0038347	-135.63	6
76	Bush+Cat+Dogs+Grass+Light+Tree	287.377	2.98421	0.00382573	-135.632	6
77	Bulding floor+Grass+Pedestrians+Tree	287.413	3.02079	0.00375639	-137.674	4
78	Bulding floor+Bush+Grass+Light+Pedestrians+Tree	287.44	3.04782	0.00370597	-135.664	6
79	Bare soil+Bush+Dogs+Grass+Noise+Tree	287.457	3.06506	0.00367415	-135.672	6
80	Bulding floor+Bush+Dogs+Grass+Light+Pedestrians+Tree	287.48	3.08771	0.00363278	-134.67	7
81	Bare soil+Bush+Cat+Dogs+Grass+Tree	287.513	3.12055	0.00357363	-135.7	6
82	Bulding floor+Bush+Dogs+Grass+Noise	287.519	3.12656	0.0035629	-136.716	5
83	Bulding floor+Bush+Cat+Dogs+Grass	287.535	3.14299	0.00353375	-136.724	5
84	Bush+Grass+Light+Noise+Tree	287.541	3.14851	0.003524	-136.727	5
85	Bulding floor+Dogs+Grass+Pedestrians+Tree	287.551	3.15827	0.00350686	-136.732	5
86	Bulding floor+Bush+Dogs+Grass+Light+Noise+Tree	287.554	3.16202	0.00350028	-134.707	7
87	Bulding floor+Bush+Cat+Dogs+Grass+Light+Tree	287.555	3.16293	0.00349868	-134.707	7
88	Bush+Cat+Grass+Light+Tree	287.564	3.17178	0.00348325	-136.738	5
89	Bulding floor+Cat+Dogs+Grass+Tree	287.591	3.19858	0.00343688	-136.752	5
90	Bare soil+Bush+Grass+Noise+Tree	287.608	3.21597	0.00340712	-136.76	5
91	Bulding floor+Dogs+Grass+Noise+Tree	287.62	3.22757	0.00338742	-136.766	5
92	Bulding floor+Bush+Grass+Noise	287.66	3.26746	0.00332054	-137.797	4
93	Bulding floor+Bush+Grass+Light+Noise+Tree	287.664	3.27139	0.00331402	-135.776	6
94	Bare soil+Bulding floor+Bush+Grass+Pedestrians+Tree	287.672	3.27975	0.00330018	-135.78	6
95	Bulding floor+Cat+Grass+Tree	287.681	3.28835	0.00328603	-137.808	4
96	Bare soil+Bulding floor+Bush+Dogs+Grass+Noise+Tree	287.69	3.29738	0.00327122	-134.774	7
97	Bare soil+Bulding floor+Bush+Dogs+Grass+Pedestrians+Tree	287.696	3.30323	0.00326168	-134.777	7
98	Bulding floor+Grass+Noise+Tree	287.705	3.3128	0.0032461	-137.82	4
99	Bare soil+Bush+Cat+Grass+Tree	287.714	3.32156	0.00323192	-136.813	5
100	Bulding floor+Bush+Cat+Grass	287.715	3.32235	0.00323064	-137.825	4
101	Bulding floor+Bush+Cat+Grass+Light+Tree	287.723	3.33108	0.00321656	-135.805	6
102	Bare soil+Bulding floor+Bush+Cat+Dogs+Grass+Tree	287.77	3.37806	0.00314189	-134.815	7
103	Grass+Light+Pedestrians+Tree	287.785	3.39246	0.00311935	-137.86	4
104	Bare soil+Bulding floor+Bush+Grass+Noise+Tree	287.817	3.42439	0.00306995	-135.852	6
105	Bare soil+Bulding floor+Dogs+Grass+Light+Tree	287.824	3.432	0.00305828	-135.856	6
106	Bush+Cat+Dogs+Grass	287.887	3.49508	0.00296334	-137.911	4
107	Bush+Dogs+Grass+Noise	287.892	3.49983	0.0029563	-137.913	4
108	Dogs+Grass+Light+Pedestrians+Tree	287.91	3.51781	0.00292985	-136.911	5
109	Bare soil+Bush+Dogs+Grass+Light	287.929	3.53698	0.00290189	-136.921	5
110	Cat+Dogs+Grass+Light+Tree	287.943	3.55036	0.00288255	-136.928	5
111	Bare soil+Bulding floor+Grass+Light+Tree	287.954	3.5614	0.00286668	-136.933	5
112	Bare soil+Bulding floor+Bush+Cat+Grass+Tree	287.968	3.57555	0.00284648	-135.928	6
113	Bush+Cat+Grass	288.018	3.62519	0.00277668	-138.985	3
114	Dogs+Grass+Light+Noise+Tree	288.018	3.62561	0.0027761	-136.965	5
115	Bush+Grass+Noise	288.024	3.63143	0.00276804	-138.989	3
116	Cat+Grass+Light+Tree	288.052	3.65981	0.00272904	-137.993	4
117	Bush+Grass+Light+Pedestrians	288.105	3.71292	0.00265753	-138.02	4
118	Grass+Light+Noise+Tree	288.106	3.71331	0.00265701	-138.02	4
119	Bulding floor+Bush+Grass+Noise+Pedestrians+Tree	288.109	3.71614	0.00265325	-135.998	6
120	Bare soil+Bulding floor+Dogs+Grass+Noise+Tree	288.132	3.73996	0.00262184	-136.01	6
121	Bare soil+Bulding floor+Cat+Dogs+Grass+Tree	288.141	3.74817	0.00261109	-136.014	6
122	Bulding floor+Bush+Cat+Grass+Pedestrians+Tree	288.143	3.75097	0.00260745	-136.015	6
123	Bare soil+Bulding floor+Dogs+Grass+Pedestrians+Tree	288.163	3.7708	0.00258172	-136.025	6
124	Bare soil+Bulding floor+Grass+Pedestrians+Tree	288.192	3.79924	0.00254526	-137.052	5
125	Bare soil+Bush+Grass+Light	288.207	3.81468	0.0025257	-138.071	4
126	Bare soil+Bulding floor+Grass+Noise+Tree	288.226	3.83347	0.00250208	-137.069	5
127	Bush+Grass+Noise+Pedestrians+Tree	288.238	3.8453	0.00248731	-137.075	5
128	Bush+Cat+Grass+Pedestrians+Tree	288.244	3.85171	0.00247935	-137.078	5
129	Bulding floor+Bush+Dogs+Grass+Noise+Pedestrians+Tree	288.267	3.87416	0.00245168	-135.063	7
130	Bare soil+Bush+Grass+Pedestrians	288.27	3.87737	0.00244775	-138.102	4
131	Bulding floor+Bush+Cat+Dogs+Grass+Pedestrians+Tree	288.281	3.88905	0.0024335	-135.07	7
132	Bush+Dogs+Grass+Light+Pedestrians	288.283	3.89072	0.00243147	-137.098	5
133	Bare soil+Bulding floor+Cat+Grass+Tree	288.3	3.9071	0.00241163	-137.106	5
*Number of model parameters

## Sheet: Western Jackdaw
Supplementary Table S2. Top models (defined by ∆ AICc < 4) describing the relationships between the presence/absence of the corvid species and the predictors. Models were run separately for the Carrion/Hooded Crow, Rook, Jackdaw, Eurasian Jay, and Eurasian Magpie.
model ranking	formula	AICc	∆ AICc	AICc weight	logLik	k*
1	Bare soil+Dogs+Grass	1118.71	0	0.0126646	-554.333	3
2	Bare soil+Dogs+Grass+Tree	1118.99	0.276521	0.0110293	-553.462	4
3	Bare soil+Bulding floor+Dogs+Grass	1119.06	0.341405	0.0106772	-553.495	4
4	Bare soil+Dogs+Grass+Light	1119.25	0.53173	0.00970798	-553.59	4
5	Bare soil+Bulding floor+Dogs+Tree	1119.3	0.587751	0.00943983	-553.618	4
6	Bare soil+Bulding floor+Dogs+Grass+Tree	1119.44	0.72731	0.00880358	-552.677	5
7	Bare soil+Bulding floor+Dogs+Light+Tree	1119.52	0.80903	0.00845111	-552.718	5
8	Bare soil+Dogs+Light+Tree	1119.53	0.814723	0.00842709	-553.731	4
9	Bare soil+Grass+Tree	1119.63	0.9133	0.0080218	-554.79	3
10	Bare soil+Dogs+Grass+Light+Tree	1119.64	0.92934	0.00795772	-552.778	5
11	Bare soil+Bush+Dogs+Grass	1119.72	1.00592	0.0076588	-553.827	4
12	Bare soil+Grass	1119.73	1.01837	0.00761124	-555.85	2
13	Bare soil+Dogs+Grass+Noise	1119.9	1.18215	0.0070128	-553.915	4
14	Bare soil+Bulding floor+Tree	1119.91	1.19696	0.00696107	-554.932	3
15	Bare soil+Light+Tree	1119.95	1.2402	0.00681219	-554.954	3
16	Bare soil+Bulding floor+Dogs+Grass+Light	1119.97	1.26115	0.00674122	-552.944	5
17	Bare soil+Bulding floor+Light+Tree	1120.17	1.46063	0.00610128	-554.054	4
18	Bare soil+Bulding floor+Grass+Tree	1120.24	1.52788	0.00589955	-554.088	4
19	Bare soil+Bulding floor+Grass	1120.25	1.53668	0.00587364	-555.102	3
20	Bare soil+Grass+Light	1120.26	1.54816	0.00584001	-555.107	3
21	Bare soil+Dogs+Grass+Noise+Tree	1120.29	1.57367	0.005766	-553.1	5
22	Bare soil+Bulding floor+Dogs+Grass+Noise	1120.29	1.5748	0.00576274	-553.1	5
23	Bare soil+Grass+Light+Tree	1120.29	1.57622	0.00575865	-554.112	4
24	Bare soil+Bulding floor+Bush+Dogs+Grass	1120.35	1.63977	0.00557855	-553.133	5
25	Bare soil+Dogs+Grass+Light+Noise	1120.39	1.67693	0.00547584	-553.152	5
26	Bare soil+Bush+Dogs+Grass+Light	1120.4	1.68516	0.00545336	-553.156	5
27	Bare soil+Dogs+Tree	1120.41	1.69954	0.00541429	-555.183	3
28	Bare soil+Bulding floor+Dogs+Grass+Light+Tree	1120.45	1.73826	0.00531048	-552.17	6
29	Bare soil+Cat+Dogs+Grass	1120.57	1.85861	0.00500035	-554.253	4
30	Bare soil+Bulding floor+Bush+Dogs+Tree	1120.65	1.94107	0.00479837	-553.284	5
31	Bare soil+Bush+Dogs+Grass+Tree	1120.68	1.96719	0.00473611	-553.297	5
32	Bare soil+Dogs+Grass+Pedestrians	1120.7	1.9851	0.00469389	-554.317	4
33	Bare soil+Bush+Dogs+Light+Tree	1120.7	1.99005	0.0046823	-553.308	5
34	Bare soil+Tree	1120.73	2.01522	0.00462374	-556.349	2
35	Bare soil+Bush+Grass	1120.74	2.02346	0.00460472	-555.345	3
36	Bare soil+Bulding floor+Dogs+Grass+Noise+Tree	1120.78	2.06781	0.00450375	-552.334	6
37	Bare soil+Bush+Dogs+Light	1120.79	2.07398	0.00448986	-554.361	4
38	Bare soil+Cat+Dogs+Grass+Tree	1120.8	2.08203	0.00447183	-553.354	5
39	Bare soil+Bulding floor+Cat+Dogs+Grass	1120.88	2.16638	0.00428715	-553.396	5
40	Bare soil+Dogs+Grass+Light+Noise+Tree	1120.9	2.19064	0.00423547	-552.396	6
41	Bare soil+Dogs+Grass+Pedestrians+Tree	1120.93	2.22053	0.00417263	-553.423	5
42	Bare soil+Grass+Noise	1120.94	2.22498	0.00416336	-555.446	3
43	Bare soil+Bush+Dogs+Grass+Noise	1120.94	2.22644	0.00416033	-553.426	5
44	Bare soil+Bulding floor+Bush+Dogs	1120.94	2.22773	0.00415764	-554.438	4
45	Bare soil+Grass+Noise+Tree	1120.95	2.2407	0.00413076	-554.444	4
46	Bare soil+Bulding floor+Bush+Dogs+Light	1120.99	2.27231	0.00406599	-553.449	5
47	Bare soil+Bush+Dogs+Tree	1121.05	2.33542	0.0039397	-554.492	4
48	Bare soil+Bulding floor+Dogs+Grass+Pedestrians	1121.06	2.35125	0.00390864	-553.489	5
49	Bare soil+Bulding floor+Cat+Dogs+Tree	1121.08	2.36367	0.00388444	-553.495	5
50	Bare soil+Cat+Dogs+Grass+Light	1121.08	2.36571	0.00388048	-553.496	5
51	Bare soil+Bulding floor+Bush+Dogs+Light+Tree	1121.1	2.39052	0.00383263	-552.496	6
52	Bare soil+Bulding floor+Dogs+Noise+Tree	1121.13	2.41903	0.00377839	-553.523	5
53	Bare soil+Bulding floor+Dogs+Pedestrians+Tree	1121.13	2.41904	0.00377837	-553.523	5
54	Bare soil+Bulding floor+Grass+Light	1121.15	2.4335	0.00375115	-554.541	4
55	Bare soil+Bulding floor+Dogs+Grass+Light+Noise	1121.17	2.45237	0.00371593	-552.527	6
56	Bare soil+Bulding floor+Cat+Dogs+Grass+Tree	1121.21	2.49699	0.00363394	-552.549	6
57	Bare soil+Bulding floor+Dogs+Light+Noise+Tree	1121.23	2.51444	0.00360237	-552.558	6
58	Bare soil+Bulding floor+Grass+Light+Tree	1121.24	2.52842	0.00357727	-553.577	5
59	Bare soil+Dogs+Grass+Light+Pedestrians	1121.25	2.5378	0.00356054	-553.582	5
60	Bare soil+Bush+Light+Tree	1121.26	2.54581	0.00354631	-554.597	4
61	Bare soil+Bulding floor+Cat+Dogs+Light+Tree	1121.27	2.55823	0.00352436	-552.58	6
62	Bare soil+Bulding floor+Dogs+Light	1121.28	2.56568	0.00351125	-554.607	4
63	Bare soil+Bulding floor+Bush+Dogs+Grass+Tree	1121.28	2.57035	0.00350306	-552.586	6
64	Bare soil+Dogs+Light+Noise+Tree	1121.3	2.58444	0.00347847	-553.605	5
65	Bare soil+Cat+Dogs+Light+Tree	1121.32	2.6069	0.00343962	-553.617	5
66	Bare soil+Dogs+Light+Pedestrians+Tree	1121.34	2.62947	0.00340102	-553.628	5
67	Bare soil+Bulding floor+Bush+Dogs+Grass+Light	1121.36	2.64293	0.00337821	-552.622	6
68	Bare soil+Bulding floor+Bush+Tree	1121.36	2.64788	0.00336986	-554.648	4
69	Bare soil+Bush+Grass+Tree	1121.37	2.65941	0.0033505	-554.654	4
70	Bare soil+Bush+Dogs+Grass+Light+Tree	1121.4	2.68853	0.00330206	-552.645	6
71	Bare soil+Bush+Grass+Light	1121.42	2.70279	0.0032786	-554.675	4
72	Bare soil+Bulding floor+Dogs+Grass+Pedestrians+Tree	1121.42	2.70987	0.00326702	-552.655	6
73	Bare soil+Cat+Dogs+Grass+Light+Tree	1121.43	2.71205	0.00326346	-552.657	6
74	Bare soil+Grass+Light+Noise	1121.44	2.72334	0.00324509	-554.686	4
75	Bulding floor+Dogs+Light+Tree	1121.44	2.72664	0.00323973	-554.687	4
76	Bare soil+Bulding floor+Dogs+Light+Pedestrians+Tree	1121.44	2.73013	0.00323409	-552.666	6
77	Bare soil+Bush+Cat+Dogs+Grass	1121.47	2.75318	0.00319704	-553.69	5
78	Bare soil+Cat+Grass+Tree	1121.47	2.76039	0.00318552	-554.704	4
79	Bare soil+Bulding floor+Grass+Noise	1121.5	2.78221	0.00315097	-554.715	4
80	Bare soil+Bulding floor+Bush+Grass	1121.53	2.81493	0.00309983	-554.731	4
81	Bare soil+Bush+Tree	1121.54	2.82428	0.00308537	-555.746	3
82	Bare soil+Bush+Dogs+Grass+Light+Noise	1121.58	2.8684	0.00301805	-552.735	6
83	Bare soil+Grass+Light+Noise+Tree	1121.59	2.87334	0.0030106	-553.75	5
84	Bare soil+Bulding floor+Grass+Noise+Tree	1121.6	2.88822	0.0029883	-553.757	5
85	Bare soil+Bulding floor+Bush+Dogs+Grass+Noise	1121.61	2.89982	0.00297102	-552.75	6
86	Bare soil+Dogs+Grass+Light+Pedestrians+Tree	1121.62	2.90499	0.00296334	-552.753	6
87	Bare soil+Cat+Grass	1121.62	2.90717	0.00296012	-555.787	3
88	Bare soil+Grass+Pedestrians+Tree	1121.63	2.92031	0.00294073	-554.784	4
89	Bulding floor+Dogs+Tree	1121.7	2.98512	0.00284696	-555.826	3
90	Bare soil+Light+Noise+Tree	1121.72	3.00905	0.00281311	-554.829	4
91	Bare soil+Bush+Dogs	1121.72	3.01106	0.00281028	-555.839	3
92	Bare soil+Bulding floor+Noise+Tree	1121.73	3.01841	0.00279997	-554.833	4
93	Bare soil+Bulding floor+Cat+Tree	1121.74	3.02236	0.00279445	-554.835	4
94	Bare soil+Bush+Dogs+Grass+Pedestrians	1121.74	3.026	0.00278937	-553.826	5
95	Bare soil+Bush+Light	1121.74	3.02718	0.00278772	-555.847	3
96	Bare soil+Grass+Pedestrians	1121.75	3.034	0.00277823	-555.85	3
97	Bare soil+Cat+Dogs+Grass+Noise	1121.75	3.03528	0.00277644	-553.831	5
98	Bare soil+Bulding floor+Dogs+Grass+Light+Noise+Tree	1121.75	3.03925	0.00277095	-551.806	7
99	Bare soil+Bulding floor+Cat+Dogs+Grass+Light	1121.78	3.06553	0.00273477	-552.833	6
100	Bare soil+Cat+Light+Tree	1121.79	3.07895	0.00271649	-554.864	4
101	Bare soil+Bulding floor+Bush+Light+Tree	1121.83	3.1195	0.00266196	-553.873	5
102	Bare soil+Bulding floor+Pedestrians+Tree	1121.86	3.14549	0.00262759	-554.897	4
103	Bare soil+Dogs+Grass+Noise+Pedestrians	1121.87	3.15322	0.00261746	-553.89	5
104	Bare soil+Bulding floor+Light+Noise+Tree	1121.88	3.16159	0.00260652	-553.894	5
105	Bare soil+Light+Pedestrians+Tree	1121.9	3.182	0.00258006	-554.915	4
106	Bare soil+Bush+Grass+Noise	1121.98	3.2657	0.00247431	-554.957	4
107	Bare soil+Bulding floor+Cat+Light+Tree	1121.98	3.26672	0.00247305	-553.946	5
108	Bare soil+Bush+Dogs+Grass+Noise+Tree	1121.98	3.27094	0.00246785	-552.936	6
109	Bare soil+Bulding floor+Dogs+Grass+Light+Pedestrians	1122	3.28158	0.00245474	-552.941	6
110	Bare soil+Dogs+Pedestrians+Tree	1122.02	3.30904	0.00242128	-554.979	4
111	Bare soil+Bulding floor+Cat+Grass+Tree	1122.06	3.34862	0.00237382	-553.987	5
112	Bare soil+Bulding floor+Bush+Cat+Dogs+Grass	1122.08	3.36642	0.0023528	-552.984	6
113	Bare soil+Bulding floor+Bush	1122.09	3.37383	0.00234409	-556.02	3
114	Bare soil+Cat+Dogs+Grass+Noise+Tree	1122.09	3.37561	0.002342	-552.988	6
115	Bare soil+Bush+Grass+Light+Tree	1122.1	3.38519	0.00233081	-554.006	5
116	Bare soil+Bulding floor+Cat+Dogs+Grass+Noise	1122.11	3.39391	0.00232068	-552.997	6
117	Bare soil+Bulding floor+Cat+Grass	1122.11	3.40077	0.00231273	-555.024	4
118	Bare soil+Bulding floor+Bush+Grass+Tree	1122.12	3.40446	0.00230847	-554.015	5
119	Bare soil+Bulding floor+Bush+Light	1122.12	3.40696	0.00230558	-555.028	4
120	Bare soil+Cat+Grass+Light+Tree	1122.12	3.40727	0.00230522	-554.017	5
121	Bare soil+Bush+Cat+Dogs+Grass+Light	1122.12	3.41011	0.00230195	-553.006	6
122	Bare soil+Cat+Grass+Light	1122.13	3.41905	0.00229169	-555.034	4
123	Bare soil+Bulding floor+Light+Pedestrians+Tree	1122.17	3.4605	0.00224468	-554.043	5
124	Bare soil+Bulding floor+Cat+Dogs+Grass+Light+Tree	1122.2	3.48943	0.00221244	-552.031	7
125	Bare soil+Dogs+Grass+Noise+Pedestrians+Tree	1122.21	3.49915	0.00220172	-553.05	6
126	Bare soil+Cat+Dogs+Grass+Light+Noise	1122.22	3.50735	0.00219271	-553.054	6
127	Bare soil+Cat+Dogs+Tree	1122.24	3.53006	0.00216795	-555.089	4
128	Bare soil+Bulding floor+Grass+Pedestrians+Tree	1122.26	3.54837	0.0021482	-554.087	5
129	Bare soil+Bulding floor+Grass+Pedestrians	1122.26	3.55006	0.00214638	-555.099	4
130	Bare soil+Bulding floor+Dogs	1122.27	3.55527	0.0021408	-556.111	3
131	Bare soil+Grass+Light+Pedestrians	1122.28	3.56316	0.00213236	-555.106	4
132	Bulding floor+Light+Tree	1122.28	3.56502	0.00213039	-556.116	3
133	Bare soil+Bulding floor+Dogs+Grass+Noise+Pedestrians	1122.29	3.57628	0.00211843	-553.089	6
134	Bare soil+Grass+Light+Pedestrians+Tree	1122.31	3.59565	0.002098	-554.111	5
135	Bare soil+Dogs+Noise+Tree	1122.32	3.60943	0.00208361	-555.129	4
136	Bare soil+Bulding floor+Bush+Dogs+Grass+Light+Tree	1122.33	3.6146	0.00207822	-552.094	7
137	Bare soil+Bulding floor+Bush+Cat+Dogs+Tree	1122.34	3.62711	0.00206526	-553.114	6
138	Bare soil+Bulding floor+Grass+Light+Noise	1122.36	3.64306	0.00204885	-554.135	5
139	Bare soil+Bulding floor+Bush+Dogs+Grass+Pedestrians	1122.38	3.66484	0.00202667	-553.133	6
140	Bare soil+Dogs+Grass+Light+Noise+Pedestrians	1122.39	3.67338	0.00201803	-553.137	6
141	Bare soil+Dogs+Light	1122.39	3.67721	0.00201418	-556.172	3
142	Bare soil+Bush+Cat+Dogs+Light+Tree	1122.39	3.67869	0.00201268	-553.14	6
143	Bare soil+Bush+Dogs+Light+Noise+Tree	1122.4	3.68784	0.00200349	-553.144	6
144	Bare soil+Bush+Dogs+Grass+Light+Pedestrians	1122.42	3.71025	0.00198117	-553.156	6
145	Bare soil+Bush+Cat+Dogs+Grass+Tree	1122.43	3.71139	0.00198004	-553.156	6
146	Bare soil+Bulding floor+Bush+Dogs+Noise+Tree	1122.43	3.71253	0.00197892	-553.157	6
147	Dogs+Light+Tree	1122.43	3.71335	0.00197811	-556.19	3
148	Bare soil+Bulding floor+Light	1122.44	3.72173	0.00196984	-556.194	3
149	Bare soil+Bulding floor+Dogs+Grass+Light+Pedestrians+Tree	1122.45	3.7393	0.0019526	-552.156	7
150	Bare soil+Bush+Cat+Dogs+Light	1122.46	3.74898	0.00194318	-554.188	5
151	Bulding floor+Tree	1122.49	3.77151	0.00192141	-557.227	2
152	Bare soil+Bulding floor+Bush+Grass+Light	1122.51	3.79886	0.00189531	-554.212	5
153	Bare soil+Pedestrians+Tree	1122.53	3.81524	0.00187985	-556.241	3
154	Bare soil+Bush+Cat+Grass	1122.53	3.81784	0.00187741	-555.233	4
155	Bare soil+Bush+Dogs+Light+Noise	1122.53	3.82081	0.00187463	-554.223	5
156	Bare soil+Bulding floor+Cat+Dogs+Grass+Noise+Tree	1122.55	3.83376	0.00186252	-552.203	7
157	Bare soil+Cat+Dogs+Grass+Pedestrians	1122.56	3.84265	0.00185426	-554.234	5
158	Bare soil+Bulding floor+Grass+Light+Noise+Tree	1122.57	3.85531	0.00184257	-553.228	6
159	Bare soil+Bulding floor+Bush+Dogs+Grass+Light+Noise	1122.58	3.8621	0.00183632	-552.217	7
160	Bare soil+Cat+Tree	1122.6	3.88223	0.00181793	-556.275	3
161	Bare soil+Bulding floor+Bush+Dogs+Pedestrians+Tree	1122.61	3.89334	0.00180786	-553.247	6
162	Bare soil+Bulding floor+Bush+Cat+Dogs	1122.62	3.90693	0.00179561	-554.267	5
163	Bare soil+Bush+Grass+Light+Noise	1122.63	3.91289	0.00179027	-554.27	5
164	Bare soil+Bulding floor+Bush+Dogs+Grass+Noise+Tree	1122.63	3.91415	0.00178915	-552.243	7
165	Bare soil+Noise+Tree	1122.63	3.91921	0.00178462	-556.293	3
166	Bare soil+Bush	1122.65	3.93199	0.00177326	-557.307	2
167	Bare soil+Bulding floor+Bush+Cat+Dogs+Light	1122.65	3.9332	0.00177219	-553.267	6
168	Bare soil+Bush+Dogs+Light+Pedestrians+Tree	1122.66	3.94559	0.00176124	-553.273	6
169	Bare soil+Bush+Dogs+Grass+Light+Noise+Tree	1122.67	3.95672	0.00175146	-552.265	7
170	Bare soil+Bush+Dogs+Grass+Pedestrians+Tree	1122.67	3.95944	0.00174908	-553.28	6
171	Bare soil+Bush+Cat+Dogs+Grass+Noise	1122.68	3.96694	0.00174254	-553.284	6
172	Bare soil+Cat+Dogs+Grass+Light+Noise+Tree	1122.69	3.97209	0.00173806	-552.272	7
173	Bare soil+Bulding floor+Bush+Dogs+Light+Noise	1122.69	3.97404	0.00173636	-553.288	6
174	Bare soil+Bush+Grass+Noise+Tree	1122.71	3.99258	0.00172034	-554.309	5
*Number of model parameters

## Sheet: Eurasian Jay
Supplementary Table S2. Top models (defined by ∆ AICc < 4) describing the relationships between the presence/absence of the corvid species and the predictors. Models were run separately for the Carrion/Hooded Crow, Rook, Jackdaw, Eurasian Jay, and Eurasian Magpie.
model ranking	formula	AICc	∆ AICc	AICc weight	logLik	k*
1	Bulding floor+Pedestrians+Tree	403.1	0	0.0153967	-196.527	3
2	Bulding floor+Bush+Pedestrians+Tree	403.44	0.339421	0.0129934	-195.687	4
3	Bulding floor+Light+Pedestrians+Tree	403.587	0.486395	0.0120728	-195.761	4
4	Bulding floor+Cat+Pedestrians+Tree	403.755	0.655154	0.0110959	-195.845	4
5	Bulding floor+Noise+Pedestrians+Tree	403.825	0.724642	0.010717	-195.88	4
6	Bulding floor+Bush+Noise+Pedestrians+Tree	403.843	0.742308	0.0106227	-194.878	5
7	Bulding floor+Light+Noise+Pedestrians+Tree	403.957	0.85716	0.0100299	-194.935	5
8	Bulding floor+Cat+Light+Pedestrians+Tree	403.965	0.865048	0.00999042	-194.939	5
9	Bulding floor+Bush+Cat+Pedestrians+Tree	403.996	0.8957	0.00983848	-194.954	5
10	Bulding floor+Dogs+Pedestrians+Tree	404.298	1.19779	0.00845923	-196.116	4
11	Bulding floor+Bush+Light+Pedestrians+Tree	404.406	1.30594	0.00801394	-195.159	5
12	Bulding floor+Bush+Light+Noise+Pedestrians+Tree	404.55	1.44963	0.00745836	-194.219	6
13	Bulding floor+Bush+Cat+Light+Pedestrians+Tree	404.699	1.59826	0.00692419	-194.293	6
14	Bulding floor+Bush+Cat+Noise+Pedestrians+Tree	404.705	1.60496	0.00690103	-194.296	6
15	Light+Pedestrians+Tree	404.722	1.62198	0.00684255	-197.338	3
16	Bulding floor+Grass+Pedestrians+Tree	404.726	1.62579	0.00682954	-196.33	4
17	Bulding floor+Cat+Light+Noise+Pedestrians+Tree	404.742	1.64177	0.00677519	-194.315	6
18	Bulding floor+Bush+Dogs+Pedestrians+Tree	404.744	1.64382	0.00676825	-195.328	5
19	Bulding floor+Grass+Noise+Pedestrians+Tree	404.777	1.67681	0.0066575	-195.345	5
20	Bulding floor+Cat+Noise+Pedestrians+Tree	404.784	1.68388	0.00663401	-195.348	5
21	Bulding floor+Grass+Light+Noise+Pedestrians+Tree	404.857	1.75686	0.0063963	-194.372	6
22	Bulding floor+Dogs+Light+Pedestrians+Tree	404.862	1.76176	0.00638066	-195.387	5
23	Bulding floor+Bush+Grass+Noise+Pedestrians+Tree	404.914	1.81396	0.00621627	-194.401	6
24	Bare soil+Bulding floor+Pedestrians+Tree	404.93	1.82923	0.00616901	-196.432	4
25	Cat+Light+Pedestrians+Tree	405.04	1.93921	0.00583892	-196.487	4
26	Light+Noise+Pedestrians+Tree	405.137	2.03637	0.00556205	-196.536	4
27	Bulding floor+Cat+Dogs+Pedestrians+Tree	405.139	2.03867	0.00555566	-195.526	5
28	Bulding floor+Dogs+Noise+Pedestrians+Tree	405.151	2.05096	0.00552162	-195.532	5
29	Bulding floor+Bush+Grass+Pedestrians+Tree	405.159	2.05833	0.0055013	-195.536	5
30	Bulding floor+Cat+Grass+Pedestrians+Tree	405.199	2.0985	0.00539192	-195.556	5
31	Bulding floor+Bush+Cat+Light+Noise+Pedestrians+Tree	405.241	2.1411	0.00527828	-193.55	7
32	Bulding floor+Grass+Light+Pedestrians+Tree	405.242	2.14192	0.00527611	-195.577	5
33	Bulding floor+Bush+Dogs+Noise+Pedestrians+Tree	405.285	2.18489	0.00516398	-194.586	6
34	Bulding floor+Dogs+Light+Noise+Pedestrians+Tree	405.384	2.28406	0.00491416	-194.636	6
35	Bulding floor+Cat+Grass+Light+Pedestrians+Tree	405.421	2.32109	0.00482401	-194.654	6
36	Bulding floor+Cat+Dogs+Light+Pedestrians+Tree	405.445	2.34425	0.00476847	-194.666	6
37	Grass+Light+Noise+Pedestrians+Tree	405.452	2.35157	0.00475105	-195.682	5
38	Bare soil+Bulding floor+Bush+Pedestrians+Tree	405.459	2.3582	0.00473534	-195.686	5
39	Bulding floor+Cat+Grass+Light+Noise+Pedestrians+Tree	405.477	2.37679	0.00469153	-193.668	7
40	Bush+Light+Pedestrians+Tree	405.485	2.38436	0.0046738	-196.71	4
41	Bulding floor+Bush+Cat+Dogs+Pedestrians+Tree	405.486	2.38562	0.00467086	-194.687	6
42	Bulding floor+Bush+Grass+Noise+Pedestrians	405.492	2.39138	0.00465741	-195.702	5
43	Bare soil+Bulding floor+Light+Pedestrians+Tree	405.553	2.45295	0.00451622	-195.733	5
44	Bulding floor+Bush+Cat+Grass+Pedestrians+Tree	405.557	2.45626	0.00450876	-194.722	6
45	Bare soil+Bulding floor+Cat+Pedestrians+Tree	405.569	2.46825	0.0044818	-195.741	5
46	Bulding floor+Bush+Grass+Light+Noise+Pedestrians+Tree	405.569	2.46915	0.00447979	-193.714	7
47	Bulding floor+Cat+Grass+Noise+Pedestrians+Tree	405.579	2.47823	0.0044595	-194.733	6
48	Bulding floor+Bush+Cat+Grass+Noise+Pedestrians+Tree	405.624	2.52336	0.00436	-193.741	7
49	Pedestrians+Tree	405.673	2.57271	0.00425373	-198.821	2
50	Bush+Pedestrians+Tree	405.677	2.57682	0.004245	-197.815	3
51	Bush+Cat+Light+Pedestrians+Tree	405.682	2.58179	0.00423445	-195.797	5
52	Bush+Light+Noise+Pedestrians+Tree	405.712	2.61148	0.00417206	-195.812	5
53	Bare soil+Bulding floor+Noise+Pedestrians+Tree	405.724	2.62352	0.00414702	-195.818	5
54	Bulding floor+Bush+Dogs+Light+Pedestrians+Tree	405.747	2.64699	0.00409863	-194.817	6
55	Bare soil+Bulding floor+Bush+Noise+Pedestrians+Tree	405.862	2.76138	0.0038708	-194.875	6
56	Cat+Light+Noise+Pedestrians+Tree	405.897	2.79663	0.00380317	-195.905	5
57	Bulding floor+Dogs+Grass+Pedestrians+Tree	405.918	2.8174	0.00376388	-195.915	5
58	Bare soil+Bulding floor+Cat+Light+Pedestrians+Tree	405.93	2.82936	0.00374143	-194.909	6
59	Bare soil+Bulding floor+Light+Noise+Pedestrians+Tree	405.967	2.86685	0.00367196	-194.927	6
60	Bulding floor+Bush+Cat+Grass+Noise+Pedestrians	405.992	2.89134	0.00362728	-194.94	6
61	Bare soil+Bulding floor+Grass+Noise+Pedestrians+Tree	406.008	2.90787	0.00359742	-194.948	6
62	Bare soil+Bulding floor+Bush+Cat+Pedestrians+Tree	406.017	2.9164	0.00358211	-194.952	6
63	Bulding floor+Bush+Grass+Light+Noise+Pedestrians	406.029	2.92898	0.00355965	-194.958	6
64	Cat+Grass+Light+Noise+Pedestrians+Tree	406.033	2.9328	0.00355286	-194.96	6
65	Bulding floor+Bush+Dogs+Light+Noise+Pedestrians+Tree	406.044	2.94332	0.00353422	-193.951	7
66	Grass+Light+Pedestrians+Tree	406.05	2.94978	0.00352282	-196.992	4
67	Bulding floor+Bush+Cat+Grass+Light+Noise+Pedestrians+Tree	406.103	3.00268	0.00343085	-192.965	8
68	Cat+Grass+Light+Pedestrians+Tree	406.103	3.00278	0.00343068	-196.008	5
69	Bare soil+Bulding floor+Grass+Pedestrians+Tree	406.13	3.02942	0.0033853	-196.021	5
70	Bulding floor+Dogs+Grass+Noise+Pedestrians+Tree	406.136	3.03548	0.00337506	-195.012	6
71	Bulding floor+Bush+Pedestrians	406.137	3.0366	0.00337316	-198.045	3
72	Bulding floor+Bush+Grass+Light+Pedestrians+Tree	406.138	3.03746	0.00337172	-195.013	6
73	Bush+Cat+Pedestrians+Tree	406.164	3.06377	0.00332764	-197.049	4
74	Bare soil+Bulding floor+Dogs+Pedestrians+Tree	406.18	3.07923	0.00330203	-196.046	5
75	Bush+Grass+Light+Noise+Pedestrians+Tree	406.201	3.10032	0.00326738	-195.044	6
76	Dogs+Light+Pedestrians+Tree	406.234	3.13388	0.00321302	-197.084	4
77	Bulding floor+Bush+Cat+Dogs+Light+Pedestrians+Tree	406.245	3.14474	0.00319563	-194.052	7
78	Bulding floor+Cat+Dogs+Noise+Pedestrians+Tree	406.251	3.15094	0.00318572	-195.069	6
79	Bulding floor+Bush+Cat+Grass+Light+Pedestrians+Tree	406.255	3.15433	0.00318033	-194.057	7
80	Bulding floor+Bush+Grass+Pedestrians	406.287	3.18633	0.00312986	-197.111	4
81	Cat+Pedestrians+Tree	406.291	3.19084	0.0031228	-198.122	3
82	Bulding floor+Bush+Cat+Dogs+Noise+Pedestrians+Tree	406.292	3.1913	0.00312209	-194.075	7
83	Bush+Grass+Light+Noise+Pedestrians	406.299	3.1991	0.00310993	-196.106	5
84	Bulding floor+Cat+Dogs+Light+Noise+Pedestrians+Tree	406.313	3.21222	0.0030896	-194.086	7
85	Bulding floor+Dogs+Grass+Light+Noise+Pedestrians+Tree	406.318	3.21752	0.00308142	-194.088	7
86	Bulding floor+Bush+Cat+Grass+Light+Noise+Pedestrians	406.333	3.23225	0.00305882	-194.096	7
87	Bush+Noise+Pedestrians+Tree	406.351	3.25109	0.00303014	-197.143	4
88	Bush+Cat+Light+Noise+Pedestrians+Tree	406.353	3.25274	0.00302763	-195.12	6
89	Bulding floor+Bush+Dogs+Grass+Noise+Pedestrians+Tree	406.381	3.28055	0.00298583	-194.12	7
90	Bulding floor+Bush+Cat+Grass+Pedestrians	406.424	3.32331	0.00292266	-196.168	5
91	Bare soil+Bulding floor+Bush+Light+Pedestrians+Tree	406.425	3.32478	0.00292052	-195.156	6
92	Bulding floor+Bush+Dogs+Grass+Pedestrians+Tree	406.456	3.35573	0.00287567	-195.172	6
93	Bare soil+Bulding floor+Cat+Grass+Pedestrians+Tree	406.46	3.35937	0.00287044	-195.174	6
94	Bare soil+Bulding floor+Grass+Light+Noise+Pedestrians+Tree	406.472	3.3718	0.00285266	-194.166	7
95	Bare soil+Grass+Light+Noise+Pedestrians+Tree	406.472	3.37211	0.00285221	-195.18	6
96	Bare soil+Light+Pedestrians+Tree	406.482	3.38167	0.00283861	-197.208	4
97	Bulding floor+Dogs+Grass+Light+Pedestrians+Tree	406.51	3.40927	0.00279972	-195.198	6
98	Bare soil+Bulding floor+Bush+Light+Noise+Pedestrians+Tree	406.524	3.4238	0.00277945	-194.192	7
99	Bush+Cat+Grass+Light+Noise+Pedestrians	406.542	3.44199	0.00275428	-195.215	6
100	Bulding floor+Cat+Dogs+Grass+Pedestrians+Tree	406.586	3.48529	0.00269529	-195.237	6
101	Bulding floor+Bush+Cat+Pedestrians	406.606	3.50611	0.00266738	-197.27	4
102	Noise+Pedestrians+Tree	406.627	3.52647	0.00264037	-198.29	3
103	Bare soil+Bulding floor+Cat+Noise+Pedestrians+Tree	406.659	3.55874	0.0025981	-195.273	6
104	Bare soil+Bulding floor+Cat+Grass+Noise+Pedestrians+Tree	406.668	3.56792	0.00258621	-194.264	7
105	Bush+Cat+Grass+Light+Noise+Pedestrians+Tree	406.675	3.57449	0.00257772	-194.267	7
106	Bulding floor+Bush+Noise+Pedestrians	406.709	3.60914	0.00253345	-197.322	4
107	Cat+Dogs+Light+Pedestrians+Tree	406.719	3.61912	0.00252084	-196.316	5
108	Bare soil+Bulding floor+Bush+Cat+Light+Pedestrians+Tree	406.72	3.61939	0.00252049	-194.289	7
109	Bare soil+Bulding floor+Bush+Cat+Noise+Pedestrians+Tree	406.731	3.63058	0.00250644	-194.295	7
110	Bare soil+Bulding floor+Cat+Light+Noise+Pedestrians+Tree	406.746	3.64612	0.00248704	-194.303	7
111	Bare soil+Bulding floor+Bush+Grass+Noise+Pedestrians+Tree	406.763	3.66263	0.00246658	-194.311	7
112	Bare soil+Bulding floor+Bush+Dogs+Pedestrians+Tree	406.769	3.66881	0.00245897	-195.328	6
113	Bulding floor+Bush+Dogs+Grass+Noise+Pedestrians	406.773	3.67287	0.00245399	-195.33	6
114	Bulding floor+Grass+Light+Noise+Pedestrians	406.782	3.68142	0.00244352	-196.347	5
115	Dogs+Light+Noise+Pedestrians+Tree	406.79	3.6893	0.00243392	-196.351	5
116	Bare soil+Cat+Light+Pedestrians+Tree	406.793	3.69294	0.00242949	-196.353	5
117	Bush+Grass+Noise+Pedestrians+Tree	406.806	3.70556	0.00241421	-196.359	5
118	Bare soil+Grass+Noise+Pedestrians+Tree	406.819	3.71829	0.00239889	-196.366	5
119	Grass+Pedestrians+Tree	406.835	3.73479	0.00237918	-198.394	3
120	Bare soil+Bulding floor+Dogs+Light+Pedestrians+Tree	406.849	3.74852	0.0023629	-195.368	6
121	Grass+Noise+Pedestrians+Tree	406.855	3.75514	0.00235509	-197.395	4
122	Bulding floor+Bush+Cat+Dogs+Light+Noise+Pedestrians+Tree	406.884	3.78347	0.00232197	-193.356	8
123	Bush+Cat+Grass+Light+Pedestrians+Tree	406.893	3.79286	0.0023111	-195.39	6
124	Bulding floor+Cat+Dogs+Grass+Light+Pedestrians+Tree	406.902	3.80213	0.0023004	-194.381	7
125	Bare soil+Cat+Grass+Light+Noise+Pedestrians+Tree	406.915	3.81515	0.00228548	-194.387	7
126	Bulding floor+Bush+Light+Pedestrians	406.928	3.82751	0.0022714	-197.431	4
127	Bush+Grass+Light+Pedestrians+Tree	406.929	3.82866	0.00227009	-196.421	5
128	Grass+Light+Noise+Pedestrians	406.938	3.83752	0.00226006	-197.436	4
129	Bush+Grass+Noise+Pedestrians	406.942	3.84193	0.00225509	-197.438	4
130	Bare soil+Pedestrians+Tree	406.95	3.84929	0.0022468	-198.451	3
131	Bare soil+Bulding floor+Grass+Light+Pedestrians+Tree	406.961	3.86089	0.00223381	-195.424	6
132	Bulding floor+Bush+Cat+Grass+Light+Pedestrians	406.977	3.87682	0.00221608	-195.432	6
133	Bare soil+Bulding floor+Cat+Grass+Light+Noise+Pedestrians+Tree	406.994	3.8934	0.00219778	-193.411	8
134	Bare soil+Light+Noise+Pedestrians+Tree	406.999	3.89908	0.00219156	-196.456	5
135	Bare soil+Bulding floor+Cat+Dogs+Pedestrians+Tree	407.007	3.90697	0.00218293	-195.447	6
136	Bush+Grass+Pedestrians+Tree	407.021	3.92036	0.00216836	-197.478	4
137	Bulding floor+Bush+Cat+Dogs+Grass+Pedestrians+Tree	407.045	3.94433	0.00214252	-194.452	7
138	Bush+Dogs+Light+Pedestrians+Tree	407.046	3.9456	0.00214117	-196.479	5
139	Bare soil+Bulding floor+Cat+Grass+Light+Pedestrians+Tree	407.049	3.94848	0.00213808	-194.454	7
140	Bare soil+Bulding floor+Bush+Grass+Pedestrians+Tree	407.058	3.95761	0.00212835	-195.473	6
141	Bare soil+Grass+Pedestrians+Tree	407.076	3.97583	0.00210905	-197.505	4
142	Bare soil+Bulding floor+Bush+Grass+Noise+Pedestrians	407.082	3.98168	0.00210289	-195.485	6
143	Bulding floor+Cat+Dogs+Grass+Light+Noise+Pedestrians+Tree	407.082	3.98206	0.00210249	-193.455	8
144	Bulding floor+Cat+Dogs+Grass+Noise+Pedestrians+Tree	407.083	3.98238	0.00210215	-194.471	7
145	Bare soil+Bulding floor+Dogs+Noise+Pedestrians+Tree	407.087	3.98693	0.00209738	-195.487	6
146	Bulding floor+Bush+Cat+Light+Pedestrians	407.088	3.98817	0.00209607	-196.5	5
147	Bulding floor+Bush+Dogs+Grass+Light+Noise+Pedestrians+Tree	407.09	3.98991	0.00209425	-193.459	8
148	Bulding floor+Bush+Dogs+Pedestrians	407.091	3.99042	0.00209372	-197.513	4
149	Bare soil+Grass+Light+Noise+Pedestrians	407.093	3.99316	0.00209085	-196.503	5
*Number of model parameters

## Sheet: Eurasian Magpie
Supplementary Table S2. Top models (defined by ∆ AICc < 4) describing the relationships between the presence/absence of the corvid species and the predictors. Models were run separately for the Carrion/Hooded Crow, Rook, Jackdaw, Eurasian Jay, and Eurasian Magpie.
model ranking	formula	AICc	∆ AICc	AICc weight	logLik	k*
1	Bare soil+Grass+Noise+Pedestrians	1392.43	0	0.0865591	-690.18	4
2	Bare soil+Grass+Light+Noise+Pedestrians	1393.16	0.73451	0.0599537	-689.536	5
3	Bare soil+Grass+Noise+Pedestrians+Tree	1394.04	1.61305	0.0386405	-689.976	5
4	Bare soil+Bulding floor+Grass+Noise+Pedestrians	1394.08	1.65008	0.0379317	-689.994	5
5	Bare soil+Dogs+Grass+Noise+Pedestrians	1394.28	1.8523	0.0342839	-690.095	5
6	Bare soil+Bush+Grass+Noise+Pedestrians	1394.39	1.9669	0.0323748	-690.153	5
7	Bare soil+Cat+Grass+Noise+Pedestrians	1394.45	2.02063	0.0315165	-690.179	5
8	Bare soil+Bulding floor+Grass+Light+Noise+Pedestrians	1394.46	2.03398	0.0313069	-689.174	6
9	Bare soil+Grass+Light+Noise+Pedestrians+Tree	1394.8	2.37379	0.0264149	-689.344	6
10	Bare soil+Dogs+Grass+Light+Noise+Pedestrians	1395.05	2.61976	0.0233582	-689.466	6
11	Bare soil+Bush+Grass+Light+Noise+Pedestrians	1395.16	2.73228	0.0220803	-689.523	6
12	Bare soil+Cat+Grass+Light+Noise+Pedestrians	1395.18	2.75405	0.0218413	-689.534	6
13	Bare soil+Bulding floor+Grass+Noise+Pedestrians+Tree	1395.67	3.24135	0.0171183	-689.777	6
14	Bare soil+Bush+Grass+Noise+Pedestrians+Tree	1395.9	3.4772	0.0152142	-689.895	6
15	Bare soil+Bulding floor+Dogs+Grass+Noise+Pedestrians	1395.92	3.49048	0.0151135	-689.902	6
16	Bare soil+Dogs+Grass+Noise+Pedestrians+Tree	1395.92	3.49415	0.0150858	-689.904	6
17	Bare soil+Grass+Pedestrians	1396.02	3.59	0.0143798	-692.985	3
18	Bare soil+Bulding floor+Bush+Grass+Noise+Pedestrians	1396.04	3.61345	0.0142122	-689.963	6
19	Bare soil+Cat+Grass+Noise+Pedestrians+Tree	1396.06	3.63063	0.0140907	-689.972	6
20	Bare soil+Bulding floor+Grass+Light+Noise+Pedestrians+Tree	1396.07	3.64816	0.0139677	-688.967	7
21	Bare soil+Bulding floor+Cat+Grass+Noise+Pedestrians	1396.1	3.67271	0.0137973	-689.993	6
22	Bare soil+Bush+Dogs+Grass+Noise+Pedestrians	1396.25	3.82507	0.0127852	-690.069	6
23	Bare soil+Cat+Dogs+Grass+Noise+Pedestrians	1396.3	3.87424	0.0124748	-690.094	6
24	Bare soil+Bulding floor+Dogs+Grass+Light+Noise+Pedestrians	1396.33	3.90784	0.0122669	-689.096	7
25	Bare soil+Bush+Cat+Grass+Noise+Pedestrians	1396.42	3.99148	0.0117645	-690.152	6
*Number of model parameters
